# Supplementary material for: Long-Term Protection in Atlantic Salmon (Salmo salar) to Pancreas Disease (PD) Can Be Achieved Through Immunization with Genetically Modified, Live Attenuated Salmonid Alphavirus 3
Source: Vaccines (Basel). 2025 Feb 15;13(2):190. doi: 10.3390/vaccines13020190 (PMC11861613; doi:10.3390/vaccines13020190)
Supplement: Supplementary file 1 [file vaccines-13-00190-s001.zip]

Archive with 1 entries (1 files):
- vaccines-3457905-supplementary.pdf
